# Supplementary material for: Urinary Tract Infections Impair Adult Hippocampal Neurogenesis
Source: Biology (Basel). 2022 Jun 9;11(6):891. doi: 10.3390/biology11060891 (PMC9220213; doi:10.3390/biology11060891)
Supplement: Supplementary file 1 [file biology-11-00891-s001.zip]

Archive with 3 entries (3 files):
- Supplementary Figure S1. Darwish et al. 2022.tif
- Supplementary Figure S2. Darwish et al. 2022.tif
- Supplementary Figure S3. Darwish et al. 2022.tif
